# Supplementary material for: The tumor suppressor TMEM127 regulates insulin sensitivity in a tissue-specific manner
Source: Nat Commun. 2019 Oct 17;10:4720. doi: 10.1038/s41467-019-12661-0 (PMC6797792; doi:10.1038/s41467-019-12661-0)
Supplement: Supplementary file 4 — Source Data [file 41467_2019_12661_MOESM4_ESM.zip]

Archive with 20 entries (20 files):
- SourceFile_Figure 1.xlsx
- SourceFile_Figure 2.xlsx
- SourceFile_Figure 3.xlsx
- SourceFile_Figure 4.xlsx
- SourceFile_Figure 5.xlsx
- SourceFile_Figure 6.xlsx
- SourceFile_Figure 7.xlsx
- SourceFile_Figure 8.xlsx
- SourceFile_Suppl Figure 1.xlsx
- SourceFile_Suppl Figure 2.xlsx
- SourceFile_Suppl Figure 3.xlsx
- SourceFile_Suppl Figure 4.xlsx
- SourceFile_Suppl Figure 5.xlsx
- SourceFile_Suppl Figure 6.xlsx
- SourceFile_Suppl Figure 7.xlsx
- SourceFile_Suppl Figure 8.xlsx
- SourceFile_Suppl Figure 9.xlsx
- SourceFile_Figure9.xlsx
- PrimerSequences.xlsx
- SourceFile_SupplTables 1-4.xlsx
