# Supplementary material for: The tumor suppressor TMEM127 regulates insulin sensitivity in a tissue-specific manner
Source: Nat Commun. 2019 Oct 17;10:4720. doi: 10.1038/s41467-019-12661-0 (PMC6797792; doi:10.1038/s41467-019-12661-0)
Supplement: Supplementary file 4 — Source Data [file 41467_2019_12661_MOESM4_ESM.zip › SourceFile_Figure 1.xlsx]

## Sheet: 1b BW
	Genotype
		WT						KO
Age in Months	6	28.6	27.2	28.5	33.1	33.6		23.7	24.6	26.2	24.8	25.8	24.4	24.8	24.3	26.2	26.9
	12	29.8	30	34.1	37.6	37.3		21.7	26.5	29.4	26.4	27.9	25.7	26.2	26	27.6	29.2
	18	30.8	31.5	35.8	37.1	38		21.8	27.7	29.3	26	26.2	24.4	26.3	27.4	25.5	32.4
	22	27.1	28.4	34.4	37.2	35.8		15.2	17.6	25.5	25.8	24.6	26.7	21.6

## Sheet: 1c fat-lean ratio
	Genotype
		WT						KO
Age in Months	6	0.261552	0.238758	0.182948	0.158474	0.142299		0.129146	0.158124	0.214559	0.161259	0.154975	0.121615	0.125584	0.107251	0.160681	0.13941
	12	0.20215	0.200082	0.308238	0.287598	0.241985		0.142082	0.194202	0.270066	0.177841	0.219039	0.134858	0.134178	0.100222	0.219043	0.1653
	18	0.206446	0.238217	0.315472	0.186055	0.218883		0.159668	0.146631	0.185333	0.148596	0.196768	0.140533	0.127248	0.129422	0.169599	0.133661
	22	0.165551	0.213212	0.237532	0.163751	0.158485		0.123485	0.114017	0.147248	0.1688	0.129889	0.128081	0.13521

## Sheet: 1d Temp
	core Body temperaute (oC)
	WT																	KO
Fed	37.7	37	37.9	37.3	37.9	37	38.6	38.6	38.6	38.8	38.3	39.2	38.2	38.5	38.6	39		37.3	37.5	37.3	37.8	37.9	37.3	37.8	38.7	38.6	38.5	38.2	37.9	38.5	38.6	38.6	38.3	39.2
24 h Fast	37.3	37.4	37.3	37.2	37.2	36.5	37.2	37.3	37.7	38.6	37.3	36.9	37	38	37.7	37.5		37.1	37	36	35.3	37.5	32.3	37.2	36.9	37.8	37.5	37.2	35.3	37.9	36.3	37.3	36.3	37.4

## Sheet: 1e tissue wt
		WT								KO
Absolute weight (g)	Liver	1.6719	1.6562	1.631	1.2575	1.6537	1.4695	1.8635	1.4149	1.3177	1.2955	0.8804	1.0149	0.9853	1.2039	1.2342	0.934
	iWAT	0.4417	0.3985	0.333	0.2568					0.2489	0.1737	0.1926	0.225	0.1885	0.28
	eWAT	0.9181	1.0592	1.0001	0.6091	1.097	0.633			0.3927	0.516	0.4329	0.3939	0.6851	0.4272
% of BW	Liver	5.48524	4.81593	5.2192	4.41693	5.60576	5.57473	5.66069	5.08226	5.94094	5.23646	3.64706	3.97532	3.98907	5.1056	5.10422	3.63424
	iWAT	1.44915	1.15877	1.01154	0.922414					1.12218	0.702102	0.797846	0.881316	0.799406	1.08949
	eWAT	3.01214	3.07997	3.20032	2.3107	3.33232	2.27371			1.77051	2.08569	1.79329	1.54289	2.90543	1.76675
