# Supplementary material for: The tumor suppressor TMEM127 regulates insulin sensitivity in a tissue-specific manner
Source: Nat Commun. 2019 Oct 17;10:4720. doi: 10.1038/s41467-019-12661-0 (PMC6797792; doi:10.1038/s41467-019-12661-0)
Supplement: Supplementary file 4 — Source Data [file 41467_2019_12661_MOESM4_ESM.zip › SourceFile_Figure 2.xlsx]

## Sheet: 2a iWAT lipid metab
		relative gene expression normalized to Tfiib
			WT				KO
	Fatty acid synthesis	Acaca	2.11192	1.10966	0.68469	0.781978	1.08126	0.738404	0.76391	3.61243
		Acacb	2.11871	1.52277	1.20214	1.79859	1.97817	1.48299	1.29748	7.79765
		Scd1	0.762065	0.414423	0.621758	0.220971	1.78172	1.38455	1.02746	1.67939
		Elovl6	0.177062	0.126691	0.066811	0.245411	0.50582	1.5009	0.449478	1.87405
	Lipid storage	Cidea	0.503286	0.676269	0.718404	1.81382	2.95449	3.16917	1.93751
		Cidec	2.87344	7.4696	3.05708	2.8045	3.39625	2.69658	1.85213	5.587					relative gene expression normalized to Tfiib
	Fatty acid oxidation	Ppara	0.311487	0.251997	2.59091	0.371417	0.885315	1.04736	1.48989	0.751434
		Cpt1a	0.347533	0.0290386	0.140245	0.145712	0.320261	0.14123	0.177197	0.212329
		Acadm	0.459302	0.119533	0.203968	0.588863	0.83966	0.551577	0.322416	2.49525
	Lipid transport	Cd36	27.2509	21.4789	13.4186	17.1447	19.7087	21.7906	15.0191	20.9187

## Sheet: 2c liver TG
Liver Triglycerides (nmol/mg tissue)
	WT	KO
	14.9854	9.35722
	14.8354	3.16013
	7.95073	6.42553
	12.7883	8.29563
	12.7772	5.69541
	9.25644	14.4009
	14.1498	15.8835
	15.8974	7.80305
	12.957	15.7171
	15.792	6.60472
		8.0749
		16.2691

## Sheet: 2d liver lipid meta
		relative gene expression normalized to Tfiib
			WT										KO
	Fatty acid synthesis	Acly	4.151	1.511	1.187	1.172	1.696	3.803	2.265	1.667			1.296	2.294	1.107	0.585	1.61	2.46	1.81	1.066
		Acaca	2.00297	1.29472	1.08149	1.02338	1.2494	1.11933	0.954195	0.698029	0.99793		1.07577	1.19165	0.916102	0.896159	0.733445	1.02089	1.14197	1.12633	0.75494
		Acacb	1.49879	1.36323	1.07902	1.17946	1.28582	1.15046	0.9889	0.755797	1.00646		1.02468	0.891697	0.873219	1.00449	0.656985	1.00548	1.17636	1.13309	0.695544
		Fasn	1.71157	1.06208	3.20922	0.727362	1.01781	2.44526	1.50101	0.806373	1.41323		0.940112	1.10702	0.655165	0.517402	0.470652	0.524197	0.803291	1.079	0.469911
		Scd1	1.60476	1.18263	2.63178	0.640072	1.0168	1.63657	1.13895	0.70516	1.4102		1.11384	1.42	0.690445	0.603443	0.581487	0.642291	0.605298	0.388194	0.740653
		Elovl6	1.17562	1.06665	2.88383	0.620437	0.952089	1.38651	1.3393	0.767732	1.51269		0.758721	0.825776	0.671959	0.508956	0.543192	0.306481	0.453551	0.349095	0.618697
	Lipid storage	Cidea	2.06782	2.41568	1.33594	0.399331							0.000776623	0.0056033	0.00671492	0.0179727	0.016228
		Cidec	0.054656	0.0272245	0.0458018	0.0124769							0.000681364	0.00178628	0.00044482	0.00195765	0.00461776
	Fatty acid oxidation	Ppara	2.25034	1.27047	0.893499	0.794986	0.921018	0.672264	0.946894	0.504814	0.925741		0.774279	0.626206	0.638428	0.722127	0.395973	0.510832	0.842572	0.729764	0.564275
		Cpt1a	19.9214	24.1417	16.8274	18.6543							9.85893	6.25847	11.42	8.99352	19.386
		Acadm	5.44057	4.84608	4.38808	2.64564							1.5551	1.68098	2.36294	2.17923	2.31072
	Lipid transport	Cd36	1.73464	0.80317	0.676512	0.232229	0.831281	0.674854	0.910517	0.406581	1.9621		0.410407	0.452318	0.353489	0.291253	0.38951	0.417301	0.424553	0.385404	0.658539
																				relative gene expression normalized to Tfiib
