# Supplementary material for: The tumor suppressor TMEM127 regulates insulin sensitivity in a tissue-specific manner
Source: Nat Commun. 2019 Oct 17;10:4720. doi: 10.1038/s41467-019-12661-0 (PMC6797792; doi:10.1038/s41467-019-12661-0)
Supplement: Supplementary file 4 — Source Data [file 41467_2019_12661_MOESM4_ESM.zip › SourceFile_Figure 3.xlsx]

## Sheet: 3a Adult Glu
	Adult mice(9-12 month)
	Fasting blood glucose (mg/dL)
	WT	KO
	188	150
	166	115
	156	68
	128	64
	120	145
	129	106
	159	111
	145	108

## Sheet: 3b Adult Ins
	Adult mice(9-12 month)
	Fasting plasma insulin (ng/mL)
	WT	KO
	1.23362	0.306551
	0.665019	0.142151
	0.489493	0.383189
	1.72188	0.94932
	1.65019	0.0951792
		0.0618047

## Sheet: 3c Adult GTT
		Adult mice(9-12 month)
		blood glucose (mg/dL)
			WT								KO
	Time (min)	0	188	166	156	128	120	129	159	145	150	115	68	64	145	106	111	108
		15	489	335	445	469	348	323	409	340	422	379	276	254	459	390	393	413
		30	503	379	394	413	240	334	377	333	349	255	208	251	470	275	328	357
		60	399	341	260	250	154	246	292	226	200	176	126	140	272	157	198	180
		90	311	257	192	167	107	196	254	183	176	167	86	110	205	140	169	146
		120	228	193	173	154	97	171	230	164	176	134	74	88	182	120	147	131

## Sheet: 3c Adult GTT AUC
	area under the curve for adult GTT
	WT	KO
	44782.5	29227.5
	35632.5	24585
	32865	16800
	32107.5	18757.5
	20805	35587.5
	29152.5	23542.5
	35640	27322.5
	28410	26782.5

## Sheet: 3d GSIS
			Adult mice(9-12 month)
			Plasma insulin (ng/ml)
				WT				KO
		Time (min)	0	0.215526	0.135108	0.158696	0.120256	0.0951425	0.155462	0.228174	0.085679	0.058019	0.103984	0.043902
			15	0.522266	0.186915	0.321568	0.174098	0.202303	0.199713	0.2532	0.202303	0.127833	0.080774	0.124125
			30	0.360902	0.218121	0.263321	0.205044	0.108268	0.249717	0.247409	0.258813	0.120256	0.0951425	0.145562

## Sheet: 3e Adult ITT
		Adult mice(9-12 month)
		blood glucose relative to time 0
			WT													KO
	Time (min)	0	100	100	100	100	100	100	100	100	100	100	100	100	100	100	100	100	100	100	100	100	100	100	100
		15	64.0288	62.7586	81.25	45.9854	43.3121	50.6944	55.9322	44.7853	73.9645	108.185	61.6667	94.9153	82.6667	39.5161	50.9091	53.8462	55.3846	38.7387	68.9189	54.4643	49.3151	72.9167	65.625
		30	53.9568	57.931	68.0556	29.927	43.3121	56.25	61.5819	41.1043	55.0296	53.0249	59.4444	70.6215	62	43.5484	50.9091	27.4725	40	49.5496	57.4324	38.3929	41.0959	52.7778	43.125
		60	60.4317	65.5172	51.3889	27.0073	43.3121	35.4167	69.4915	42.9448	64.497	46.2633	52.7778	67.7966	60.6667	41.9355	51.8182	31.8681	30.7692	51.3513	70.9459	51.7857	36.9863	50.6944	37.5

## Sheet: 3e&f ITT AUC Young v Adult
		area under the curve for ITT
		2-6 months		9-12 months
		Young		Adult
		WT	KO	WT	KO
		2106.74	2572.33	3830.93	2951.61
		2382.35	2660	3977.59	3436.36
		2468.39	3075.84	4270.83	2653.85
		2687.5	1933.1	2518.25	2942.31
		2565.36	3322.92	3023.89	3216.22
		2346.15	3938.95	3307.29	3207.59
		3072.99	2732.28	4016.95	2969.18
		2475.18	2965.43	2990.8	3791.67
		3096.59	2161.42	4259.79	3267.19
		3064.52	2392.62	3804.17
		3175.39	2156.59	4779.66
		2841.15	2193.72	4295
		2029.68	2173.91
		2519.14	2880.95
		2736.99	2880.95
		4360.92
		3307.43
		3639.78
		2146.34
		2755
		2975.37
		2491.18

## Sheet: 3g liver Tmem127 mRNA y v adult
			relative Tmem127 expression normalized to Tfiib
		Young							Adult
	Tmem127	1.045	0.967913	0.812953	0.725769	1.16623	0.542488	0.503295	2.20678	1.31357	1.26889	0.898287	1.42773	1.04984	1.3231	0.803111
