# Supplementary material for: The tumor suppressor TMEM127 regulates insulin sensitivity in a tissue-specific manner
Source: Nat Commun. 2019 Oct 17;10:4720. doi: 10.1038/s41467-019-12661-0 (PMC6797792; doi:10.1038/s41467-019-12661-0)
Supplement: Supplementary file 4 — Source Data [file 41467_2019_12661_MOESM4_ESM.zip › SourceFile_Figure 4.xlsx]

## Sheet: 4a liver gluc metab
	relative gene expression normalized to Tfiib
		WT									KO
	Glut2	0.560005	1.4246	1.7022	0.691876	1.11937	1.41088	2.18056	0.562851	2.46651	0.430312	0.278479	0.486031	1.12636	0.0485507	0.353766	0.721986	0.653801	0.209011
	Gck	2.12187	1.4984	0.861068	0.483082	0.598376	1.02062	1.56058	0.592224	1.39243	0.576473	0.652739	0.600801	0.282043	0.223185	0.343117	0.778187	1.04701	0.334427
	G6pc	4.522	2.863	2.387	0.58	0.874	3.666	2.15	1.391		0.114	1.059	3.427	1.175	4.693	1.135	2.632	0.856
	Pck2	4.281	2.276	0.579	1.316	0.353	0.124	0.337	0.461		0.239	0.727	0.461	1.342	2.249	0.919	0.356	0.072

## Sheet: 4b Adult PTT
	Adult mice(9-12 month)
	blood glucose (mg/dL)
		WT								KO
Time (min)	0	88	92	104	127	79	82	102	86	94	111	100	95	91	60	86	75	98	86
	10	120	104	150	162	121	122	140	119	127	122	126	104	115	92	90	115	117	88
	20	152	150	179	181	150	130	170	139	156	144	140	136	135	122	110	151	140	116
	30	176	181	211	188	190	163	173	169	166	154	156	159	154	126	137	170	163	132
	60	164	154	133	171	189	183	148	168	113	98	105	143	113	146	144	120	161	136
	90	114	141	124	125	136	173	109	149	133	91	95	120	111	125	116	110	121	110
	120	122	140	107	114	129	143	115	137	92	79	87	101	93	116	101	107	124	99

## Sheet: 4b adult PTT AUC_x0009_
	area under the curve for adult PTT
	WT	KO
	16850	15380
	17570	13150
	17345	13585
	18415	15460
	18590	14150
	19015	14830
	16505	14485
	17955	14940
		16640
		13975

## Sheet: 4c Adult ITT 16h
		Adult mice(9-12 month)			16 h fasting
		blood glucose relative to time 0
			WT						KO
	Time (min)	0	100	100	100	100	100	100	100	100	100	100	100	100	100	100	100	100	100
		10	120.968	117.895	108.333	83.6957	98.7654	91.453	62.2449	130.631	110.87	140.323	96.9072	100.935	87.1795	120	87.013	97.0588	102.74
		20	88.7097	87.3684	85.7143	86.9565	86.4197	89.7436	65.3061	76.5766	84.7826	87.0968	51.5464	47.6636	54.7009	83.3333	75.3247	73.5294	72.6027
		30	89.5161	77.8947	80.9524	91.3043	87.6543	87.1795	65.3061	75.6757	93.4783	88.7097	64.9485	46.729	58.9744	85	80.5195	70.5882	58.9041
		60	81.4516	88.421	73.8095	77.1739	91.358	88.8889	58.1633	63.0631	85.8696	75.8064	58.7629	44.8598	50.4273	80	64.9351	61.7647	58.9041

## Sheet: 4c Adult ITT 16h AUC
	area under the curve for adult ITT 16 h fast
	WT	KO
	3044.36	2102.04
	2942.11	2635.14
	2845.24	2793.48
	2663.04	2782.26
	2790.12	2309.28
	2747.86	2219.63
		2213.68
		2958.33
		2525.97
		2558.82
		2547.95

## Sheet: 4d Gluconeogenesis RTPCR
		WT							KO
G6pase	Fed	0.715653	3.44539	0.913102	1.15864	0.935803			0.26935	1.13194	0.141514	0.324075	0.976514	0.45604	0.253335	0.039037	1.43184
G6pase	Fast	5.88266		3.81099	4.64719				0.905418	0.443587	0.475563	1.22942	0.802394	0.948179
Pepck1 (pck)	Fed	0.571955	0.324426	0.565198	0.93832	0.192569			1.28138	1.22584	0.242703	0.460708	0.345213	1.38847	1.25309	0.587872	1.09333
Pepck1 (pck)	Fast	4.48404		3.59388	4.06263				1.5762	0.695566	0.568889	1.30696	0.617745	0.540033

## Sheet: 4e pAkt quant
	pAkt-S473		p-Akt-T308
	WT	KO	WT	KO
	0.596059	4.7462	0.676556	3.26133
	0.998341	1.23833	0.512358	1.3111
	0.68859	0.386675	0.538293	0.808814
	1.20867	1.95788	1.04084	1.05761
	1.82554	1.60204	1.52351	0.90211
	0.6828	1.08265	1.70844	0.718892
	1.23524	0.365105
	0.859472	0.447207
	1.59667	2.03411
	0.308625	2.55902
		4.26052

## Sheet: 4f mTOR IP quant
	mTOR IP: Rictor/mTOR ratio
	WT	KO
EXP1	1.13132	1.29794
EXP1	0.868675	1.13682
EXP2	1.11576	2.41149
EXP2	0.884244	1.93555
