# Supplementary material for: The tumor suppressor TMEM127 regulates insulin sensitivity in a tissue-specific manner
Source: Nat Commun. 2019 Oct 17;10:4720. doi: 10.1038/s41467-019-12661-0 (PMC6797792; doi:10.1038/s41467-019-12661-0)
Supplement: Supplementary file 4 — Source Data [file 41467_2019_12661_MOESM4_ESM.zip › SourceFile_Figure 5.xlsx]

## Sheet: 5a HFD BW
		Body weight (g)
	weeks	WT (HFD)										KO (HFD)
	1	40	42	32	35.3	32.3	34.2	33.6	38.7			24.5	31.8	25.3	29.5	28.7	27.9	26.3
	2	42	43.9	28.7	38.5	38.5	37.8	39.3	41.2			25.6	35.2	27.5	33	31.4	29	27.8
	3	45.4	45.7	27.9	42.3	42.2	40.7	43.1	42.1			27.2	39	30.2	37.5	33.6	26.1	30.8
	4	48.3	47.2	30	45.2	45.7	43.4	44.9	44.7			28.3	41.3	31.9	40.8	35.7	27	33.7
	5	49.8	49	32.2	46.5	48	44.5	46.8	47.5			30	43.5	35.5	43.6	38.2	29.6	36.7
	6	50.5	49.8	34.8	47.8	49	45.9	48	49.1			31.8	46.2	37.5	45.5	41.2	32.8	39.3
	7	51.7	50	37.7	49	50.2	48.5	48.7	50.5			32.4	48.8	39.6	47.1	44.4	36.6	41.7
	8	51.2	50.4	38.8	49.8	50.4	48.3	47.6	51.2			33.8	50.3	40.7	46.8	45.4	38.5	42.8
	9	51.1	51.7	40.4	50.4	50.6	48.5	46.7	51.2			34.8	52	41.9	47.5	47.1	42.2	44.3
	10	52	51	42.8	51.1	50.5	49.2	46.2	50.6			35.8	53.5	43	47.1	48.8	43.8	46
	11	52.3	53.3	45.5	51.8	51.2	50	46.3	52			37.9	54.2	45.7	48.3	50.1	46.1	48
	12	53	53.3	46.6	52.4	51.5	49.9	45.2	52.3			39.7	54.8	46.3	48.3	51.4	48.3	48.4
	13	53.5	54.7	47.2	54.3	51.9	50.7	46.2	53.2			40.5	54.6	46.3	48.7	51	49.6	49.5
	14	54.3	55.3	48.4	55.2	52.3	50.8	48	53.5			43	55.3	47.5	48.3	50.8	51.2	49.6
	15	54.5	57.1	49.2	57.1	51.9	51.3	50.3	54.1			44.3	54.9	49.2	50.1	51.3	51.9	49.9
	16	55.1	57.1	47.5	57	52.1	52.5	50	55.9			43.9	55	47.1	49.2	50.4	50.8	49.4

## Sheet: 5b GTT Hfd
		area under the curve for HFD GTT
			WT (Hfd)										KO (Hfd)
	Time (min)	0	197	202	242	145	206	313	279	181	224	157	219	210	196	144	182	213	164	237	135																		184	174	172	182
		15	405	317	600	381	451	523	515	346	387	534	582	312	544	500	470	560.5	575	496	395																		403	447	340	398
		30	490	299	565	446	442	546	556	464	414	600	595	307	546	571	455	580	548	565	422																		485	359	353	289
		60	367	185	542	440	418	432	600	466	368	600	589	165	480	539	310	600	473	600	424																		429	319	303	300
		90	283	148	465	386	300	419	600	447	326	600	480	200	383	495	273	426	375	571	377																		320	318	214	231
		120	193	134	388	343	269	331	552	351	325	600	338	189	307	394	246	407	243	439	300																		280	289	244	212

## Sheet: 5b GTT Hfd AUC
	area under the curve for HFD GTT
	WT	KO
	40972.5	60900
	24997.5	26947.5
	59557.5	52410
	46762.5	58357.5
	43830	39832.5
	52972.5	59940
	66607.5	51270
	49642.5	63645
	42495
	67687.5

## Sheet: 5c Insulin Hfd
	HFD mice(9-12 month)
	Fasting plasma insulin (ng/mL)
	WT	KO
	38.715	15.694
	10.269	4.349
	20.389	23.018
	15.639	6.224
	23.364	8.747
	75.051	17.514
	9.832	4.188
	13.282	20.936
	21.592	6.032
	31.243	7.064

## Sheet: 5d ITT Hfd
	HFD mice(9-12 month)
	blood glucose relative to time 0
	Time (min)	WT						KO
	0	100	100	100	100	100	100	100	100	100	100	100	100
	15	90.5405	100	91.2844	81.982	96.9072	96.5517	99.5025	71.4286	73.0159	67.3333	73.5	99.4413
	30	50.9009	67.9012	60.0917	73.4234	88.1443	75.8621	44.7761	41.7989	41.2698	46	54	52.514
	60	62.1622	74.0741	72.0183	77.9279	87.1134	68.1034	51.7413	43.3862	50.2645	75.3333	64	70.3911

## Sheet: 5d ITT Hfd AUC
	area under the curve for HFD ITT
	WT	KO
	4185.81	4026.12
	4888.89	3412.7
	4551.6	3527.78
	4800.68	3925
	5493.56	4027.5
	4926.72	4479.05

## Sheet: 5e Hfd tissue wt
			WT (HFD)						KO (HFD)
	absolute weight	Liver	3.4278	3.1428	3.654	3.35	2.47	3.7964	2.2937	3.8153	1.92	2.1939	2.25	1.9505
		iWAT	2.2619	2.8675	1.9856	2.8232			2.0253	1.6362	3.85	2.8625
		eWAT	1.2769	1.8088	1.2922	1.2575	1.1292	1.9565	1.8268	1.5628	2.8691	2.048	1.9084	2.3841
	% body weight	Liver	6.26426	5.92199	7.17878	6.63366	5.14798	6.8342	4.79352	7.66894	4.16396	4.73333	4.32277	4.0492
		iWAT	4.13359	5.77194	4.13839	5.08227			6.06922	3.41944	7.39673	5.9425
		eWAT	2.33352	3.40833	2.5387	2.5312	2.03276	4.07774	5.47438	3.26604	6.19008	3.93468	4.89584	4.94935

## Sheet: 5f liver H&E Hfd
	liver H&E
		scale bar=500microm

## Sheet: 5g liver TG
	Liver Triglycerides HFD (nmol/mg tissue)
	WT	KO
	92.1837	63.561
	130.504	70.7279
	110.817	86.8533
	98.4547	77.29
	83.897	66.159
	77.4468	65.1512
	117.312

## Sheet: 5h liver lipid metab
liver	relative gene expression normalized to Tfiib
			WT (HFD)						KO (HFD)
	Fatty acid synthesis	Acaca	1.06868	0.868951	0.835729	0.94626	1.11381	0.864265	1.21257	0.934684	0.662861	0.833825	1.10433	1.0016
		Fasn	1.41406	0.885567	1.39782	1.61683	1.84142	0.988533	0.69402	1.33163	0.418528	0.670035	1.56309	0.748247
		Scd1	1.50557	1.0935	1.07981	1.28275	1.60424	1.04796	1.05644	1.15145	0.595537	1.07952	1.15661	1.11736
		Elovl6	2.01061	1.51949	1.63109	2.44753	2.47156	1.48844	0.69592	1.96409	0.54367	0.973927	2.04524	0.935347
	Lipid storage	Cidea	92.6701	24.4548	45.7177	28.8671	22.9631	14.5222	2.55595	16.9148	0.301221	0.343948	6.34126	9.96897
		Cidec	12.0834	25.7671	24.9664	23.7133	4.57262	27.4362	4.48465	26.5893	2.1635	0.894258	5.49685	11.2968
	Fatty acid oxidation	Ppara	1.83661	1.47467	1.59114	2.57452	1.55154	1.0099	1.67435	1.4036	1.13869	1.03727	2.01189	1.18001
		Cpt1a	2.71834	3.85199	2.56697	1.84099	1.36908	1.41211	1.13508	3.05837	1.11791	0.7762	3.4797	1.51138
		Acadm	1.92077	1.65307	2.12015	1.62837	1.75831	1.4369	1.22307	1.44998	0.812573	0.826353	1.63472	1.23431

[truncated: 3 more sheets: 5i Hfd liv gluc metab, 5j Hfd iwat gluc metab, 5k hfd v chow transcrip factors]
