# Supplementary material for: The tumor suppressor TMEM127 regulates insulin sensitivity in a tissue-specific manner
Source: Nat Commun. 2019 Oct 17;10:4720. doi: 10.1038/s41467-019-12661-0 (PMC6797792; doi:10.1038/s41467-019-12661-0)
Supplement: Supplementary file 4 — Source Data [file 41467_2019_12661_MOESM4_ESM.zip › SourceFile_Figure 6.xlsx]

## Sheet: 6a cartoon
	cartoon designed by authors

## Sheet: 6c BW LKO, AKO
	Age (mo)	Flx/Flx
	1	16.3	18	14.9	16.9	17.2	15	18.3	14.6	14.3	16.7	18	14.3	16.9	17.3	13.2	14	12.9	15.3	16.8	19.4	13.9	16.9	18	14.1							17.2	13		10.6	16.3	11.6	10.4					16.5	15	14.5
	1.5	20.4	22.4	19.8	20.8	21.5	21	20.7	18.7	19.5	21.2	21.6	16	20	22.3	17.7	20.1	21	23	21.8	22	18.1	20.7		17.3							21.4	16.7	20.6	21.9	18.2	18.3		13.3	16.6			19	17.2	17.6
	2	21	22.2	21.7	22.4	24.3	23.9	23.6	22.5	23.8	22.9	25	18.3	23.9	25.4	20.3	23.8	23.9	25.8	24.9	24.6	20.8	23		22.8							23.5	20	23		20.3	22	20.8	22.1	22.3	23	21
	3	25.1	25.6	25.5	24.5	26.1	26.3	27.7	25.8	26.2	26	30	20.2	28.6	28.5	22.8	28.7	27.3	28.7	30.3	29.3			28.8								27.9	25.9		28.9	24.5									25	25.6	27	25.7	28.4
	4	25.9	27.3	26.5	25.1	27.5	28.5	28.5	27.2	27.6	27.7	34.2	21.7	32.7	32	23.7	31					28.3	29.4									30.3	27.6													24.3	25.7	27.3	27
	5	28.1	28.7	28.1	26.1	28.3	29.4	30.1	27.7	28.1	29.5	36.8	23	36	34.5	25	36.1	31.5	34.2	36																				26.7	26	27.4	29.8	27.4	28.8
	6	29	30.7	31.8	28.7	27.6	28.4	31.8	29.8	30.5	30.3	39.3	24	38.8	39.1	27.8	38.6																	29	33	28	31.6	28.8	28.3

## Sheet: 6d body comp
flx fat/lean young	lko fat/lean young	ako fat/lean young	flx fat/lean adult	lko fat/lean adult	lko fat/lean adult
0.142163	0.211923	0.188012	0.0931929	0.132599	0.230769
0.12	0.150306	0.137029	0.14591	0.0926811	0.439354
0.167883	0.237142	0.101378	0.176003	0.16257	0.241132
0.145228	0.145658	0.142729	0.181349	0.178193	0.423032
0.128722	0.111959	0.0651596	0.169225	0.083292	0.435434
0.139259	0.158632	0.154757	0.313427	0.135858	0.226152
0.116223	0.164645	0.0842441	0.399093	0.0956094	0.301902
0.131679	0.210875	0.122404	0.23398	0.14168
			0.145764
			0.135455
			0.237939

## Sheet: 6e glucose
	6 h fasting mg/dL
	Flx	LKO	AKO
	156	160	247
	181	154	240
	192	167	213
	150	175	248
	161	181	181
	147	141	193
	188	171	182
	194	168
	159	173
	151	161
	238	182
	217	168
	194	192
	239	151
	272
	244

## Sheet: 6f insulin
		Fasting insulin ng/ml
		Flx	LKO	AKO
		9.6762	12.7314	48.3047
		12.722	7.315	30.9239
		20.68	10.2936	11.7804
		14.0634	12.2514	6.6508
		13.4326	11.2642	26.64
		20.6124	4.48518	19.7037
		19.8001	10.894
		6.1692	4.97724
		10.0184	8.19159
		5.62258	5.35524
		6.05372	16.382
		15.6325	10.0087
		8.70303	3.84152
			10.7809

## Sheet: 6g ITT AUC
		Area under the curve ITT
		Young			Adult
		Flx	LKO	AKO	Flx	LKO	AKO
		4666.02	4382.98	3829.11	4019.23	2681.25	5143.72
		4224.23	3675	3066.67	5018.23	3198.05	5158.33
		5381.64	3891.83	3036.59	4343.33	3979.04	5199.53
		4474.91	3813.22	3950.55	4105.59	3517.14	3566.53
		4567.89	3981.59	5068.84	3578.23	3596.69	3632.6
		5035.89	4104.36	3777.2	3553.19	3500	4038.69
		4737.44	3898.69	4440.79	4265.96	3982.46	4813.47
		4952.38	3477.4	4921.38	4507.73	4056.55	5436.81
		3751.48		4435.98	4423.84	4286.13
		4898.35			3989.13	3776.4
		4178.34			3668.18	3950.55
		3592.39			3772.92	3967.26
		4164.43			3972.92	4351.56
		3533.13			4214
		4968.09			3918.6

## Sheet: 6h GTT AUC
		Area under the curve GTT
	Young			Adult
	Flx	LKO	AKO	Flx	LKO	AKO
	27615	31200	35880	29725	37825	32870
	25750	26545	40410	33090	27410	34385
	26200	25930	36625	28355	33715	38800
	39785	29610	29275	24970	35350	37895
	33430	32300	37630	32205	32605	33530
	28875	39020	34975	34760	32980	32920
	35060	42640	29430	17820	33040	37630
	41075	38640		33960	35300	33770
	39900	34570		30200	30040	34630
	40810	32995		35795	23080
	43815	39080		34660	33605
	20125	31465		34985	31135
	36450	36575		35365	25100
	33805	35625		39010
	32795	28330		29970
	33580	50705		38655
	39220	15405		33800
	39445	45880
	39715	32550
	33835	39175
	32725	35670
	30980	34655
	30365	35865
		34345
		31065
		36690
		28275
		31610
		31670
		28815
		37880
		41090
