# Supplementary material for: The tumor suppressor TMEM127 regulates insulin sensitivity in a tissue-specific manner
Source: Nat Commun. 2019 Oct 17;10:4720. doi: 10.1038/s41467-019-12661-0 (PMC6797792; doi:10.1038/s41467-019-12661-0)
Supplement: Supplementary file 4 — Source Data [file 41467_2019_12661_MOESM4_ESM.zip › SourceFile_Figure 7.xlsx]

## Sheet: 7a lko gluc metab 
		relative gene expression normalized to Tfiib
		Flx					LKO
Liver	Glut2	0.800812	1.08246	0.925293	0.729313	0.819856	1.3012	0.858524	1.05272	1.77595	1.10977	0.966919	0.597238	0.979714	1.06148	1.27113	1.17847
	Gck	0.522684	0.933626	1.21597	1.25391	1.36961	1.17843	1.44855	0.669975	0.860839	0.640909	0.454583	0.728914	1.29902	0.828833	0.471083	0.66775
	Pfkp	0.589444	0.630901	0.676132	0.809198	1.08915	0.877687	0.948884	1.12943	1.38372	0.930559	2.14959	1.07749	1.73913	1.30304	1.17544	1.38305
muscle	Glut4	0.2	0.7	0.4	0.9	0.7	0.7	0.9	0.9	2	1.4	0.6	0.7	0.6	2	1.4	1.2
	Gck	1.3	1	0.4	1.1	1.2	1	1.1	2.4	0.5	1.3	0.7	0.9	1.4	1.9	0.9	0.8
	Pfkp	1.5	1.2	1	1.2	0.6	0.7	1.3	0.7	0.7	0.9	0.7	0.9	0.9	0.9	1.2	0.8
iWAT	Glut4	1.25099	0.718332	0.20047	1.49466	1.23169	1.86406	0.94208	1.30512	0.711576	0.750426	1.79429	3.07304	1.86205	2.42203	2.69627	1.34593
	Gck	1.1699	1.15712	0.473972	1.06598	0.885322	1.57906	0.447447	0.60197	1.31735	0.404522	0.758289	2.24351	0.380204	1.01363	0.324792	0.688051
	Pfkp	1.24917	1.47642	1.03137	0.766239	1.27735	0.753997	0.81214	1.74171	1.03805	0.828893	0.780872	0.822114	0.939533	0.871192	1.25225	0.98984

## Sheet: 7c lko liver lipid metab
	relative gene expression normalized to Tfiib
		Fatty Acid Synthesis
Groups	mouse ID	Acly	Acaca	Acacb	Fasn	Scd1	Elovl6
Flx	#B385 Liver RNA Flx	0.710477	0.76398	0.76398	0.83154	0.54363	0.535457
	#B397 Liver RNA Flx	0.335819	0.640732	0.640732	0.839143	0.366279	0.748061
	#B465 Liver RNA Flx	0.937117	0.75258	0.75258	0.927322	0.737365	0.560866
	#B955 Liver RNA Flx	1.07668	1.23291	1.23291	1.19078	0.908308	2.42651
	#C097 Liver RNA Flx	0.782236	1.3127	1.3127	1.0834	1.01008	1.09205
LKO	#B378 Liver RNA LKO	1.20094	0.737059	0.737059	0.960655	1.29768	0.337276
	#B393 Liver RNA LKO	1.31382	0.656965	0.656965	0.738984	1.52549	1.40064
	#B408 Liver RNA LKO	1.31252	1.20096	1.20096	0.97189	1.36873	2.98241
	#C028 Liver RNA LKO	0.535973	1.40112	1.40112	1.32341	0.924324	0.693189
	#C123 Liver RNA LKO	2.22266	0.73662	0.73662	0.825894	2.67416	0.709147
	#B391 Liver RNA LKO	1.58419	1.31133	1.31133	1.0821	1.38142	1.16318
	#B395 Liver RNA LKO	0.981223	0.925156	0.925156	0.872579	0.923087	1.35137
	#B407 Liver RNA LKO	0.904402	1.59919	1.59919	1.49138	0.837526	1.56278
	#B500 Liver RNA LKO	0.975297	1.03563	1.03563	1.12121	0.992454	0.951098
	#B501 Liver RNA LKO	1.65203	1.15105	1.15105	0.998684	1.2997	1.02169
	#C202 Liver RNA LKO	0.950293	1.2083	1.2083	1.00743	0.804605	1.01608

## Sheet: 7d lko liver lipid transfac 
	relative gene expression normalized to Tfiib
		Transcription Factors
Groups	mouse ID	Srebp1	Chrebp-total	Chrebp-alpha	Chrebp-beta	Nr1h3	Nr1h2	Mlx
Flx	#B385 Liver RNA Flx	0.583442	0.479445	0.850755	0.420942	0.685602	0.766313	0.888869
	#B397 Liver RNA Flx	0.341272	0.559299	0.801143	0.607834	1.36955	0.426469	1.03757
	#B465 Liver RNA Flx	0.575498	0.838238	1.07279	0.813293	1.02479	0.740094	0.8994
	#B955 Liver RNA Flx	0.807536	0.934568	0.977094	0.886946	1.17868	0.891452	1.06612
	#C097 Liver RNA Flx	1.43684	1.11218	0.984572	0.409028	0.92698	1.08643	1.17273
LKO	#B378 Liver RNA LKO	0.85714	1.00811	0.933522	1.46937	0.593925	0.808678	0.732572
	#B393 Liver RNA LKO	1.95194	0.977933	0.588411	1.41559	0.860377	0.642054	0.742966
	#B408 Liver RNA LKO	1.4744	1.22102	0.990515	1.34391	0.833327	1.21168	1.07294
	#C028 Liver RNA LKO	1.09047	1.31346	1.39647	1.00955	1.18546	1.43307	1.33508
	#C123 Liver RNA LKO	2.36211	1.17097	0.833035	2.30766	0.795472	1.17022	1.05519
	#B391 Liver RNA LKO	1.14797	1.19234	1.59086	1.91914	0.972911	1.21111	0.776564
	#B395 Liver RNA LKO	1.17692	1.22511	0.868781	1.18702	0.943064	1.31803	0.939394
	#B407 Liver RNA LKO	1.0391	1.15655	1.17106	0.963217	1.42197	1.43586	1.49066
	#B500 Liver RNA LKO	0.951342	0.976117	1.08073	0.847508	1.11452	1.3885	1.23157
	#B501 Liver RNA LKO	1.28008	1.14822	1.13588	1.49795	1.48581	1.12717	1.07629
	#C202 Liver RNA LKO	0.692366	1.22095	1.13046	0.730175	1.09634	1.12795	0.813138

## Sheet: 7e Ako liver G6pase
G6pase	delta delta Ct values normalized to Tfiib
Flx (fed)	AKO (fed)	Flx(fast)	AKO (fast)
8.69	7.48	17.6	16.84
3.17	17.35	26.42	10.91
6.44	5.22	11.48	9.04
4.07	16.35	21.44	20.81
7.7	3.49		9.46
5.37	11.64		13.23
			21.22
Fed: 6h fasting + 3h refeed
Fast: 24h fasting (water ad libitum)

## Sheet: 7f Ako liver lipid metab
		relative gene expression normalized to Tfiib
	Acly	Acc1	Acc2	Fasn	Scd1	Elovl6
#B945 Liver RNA Flx	1.70506	1.17317	1.31785	1.42897	1.24428	0.737788
#C033 Liver RNA Flx	0.973316	1.08676	0.925471	1.58061	2.20128	2.39564
#C053 Liver RNA Flx	1.47622	1.13872	1.05003	1.99245	2.38652	1.30354
#C061 Liver RNA Flx	0.830865	1.30421	1.48086	0.570099	1.96364	0.802277
#C063 Liver RNA Flx	1.55865	1.26319	1.16773	1.47788	1.74595	1.54736
#C258 Liver RNA Flx	0.86215	1.11898	1.14297	0.885367	0.289603	0.674533
#B953 Liver RNA AKO	1.61969	1.14703	1.13199	2.07683	0.899075	1.77771
#C027 Liver RNA AKO	1.81559	1.30962	1.27614	1.56991	1.08743	1.5347
#C054 Liver RNA AKO	0.655505	0.967791	1.16701	0.886298	0.710666	0.663835
#C055 Liver RNA AKO	1.29454	0.87489	1.07558	1.79503	1.1705	2.21237
#C070 Liver RNA AKO	0.610931	0.82135	0.718043	0.424697	0.429949	0.598403
#C071 Liver RNA AKO	1.00038	0.947277	0.976849	1.37814	1.1118	1.42904

## Sheet: 7g Ako liver lipid transfac 
		relative gene expression normalized to Tfiib
	Srebp1	Chrebp-tot	Chrebpa	Chrebpb	Nr1h3	Nr1h2
#B945 Liver RNA Flx	0.978233	1.41426	1.48098	2.10753	1.1642	1.44549
#C033 Liver RNA Flx	1.53381	1.53825	1.68305	2.03793	1.51807	1.6164
#C053 Liver RNA Flx	2.02669	1.48972	1.51746	0.617316	1.18909	1.70521
#C061 Liver RNA Flx	0.824858	1.64843	1.6935	0.987577	1.44662	1.52184
#C063 Liver RNA Flx	0.955277	1.13942	0.967605	1.7579	0.829278	1.10552
#C258 Liver RNA Flx	1.67934	0.991007	1.32042	0.792279	0.997094	0.990919
#B953 Liver RNA AKO	2.23399	1.45504	0.924159	1.42873	1.19037	0.906627
#C027 Liver RNA AKO	1.6043	1.33374	1.2165	1.31933	0.992781	0.918486
#C054 Liver RNA AKO	1.87071	1.06171	0.925888	0.609168	1.03486	1.01313
#C055 Liver RNA AKO	1.91429	0.967667	0.922555	1.06928	0.998296	0.969441
#C070 Liver RNA AKO	0.536488	0.81933	0.834338	0.623821	0.564669	0.456098
#C071 Liver RNA AKO	0.941016	0.935512	0.900225	1.03962	1.617	0.887688

## Sheet: 7h Ako iWAT Glut4
		relative gene expression normalized to Tfiib
Flx	AKO
1.25099	1.90375
0.718332	1.42659
0.20047	2.76722
1.49466	1.05801
1.23169	0.348575
0.174846	2.0185
0.0868699	2.99123
0.362514
0.637001
0.693871
0.485722
1.38009

## Sheet: 7j RQ
		RQ
	Time (hrs)	Flx						AKO
night cycle	0.3	0.828463	0.987029	0.944474	0.996654	0.993399		0.758484	0.755111	0.891188	0.79536	0.793767	1.02553	0.896319
	1.3	0.798025	0.97921	0.97805	0.984303	0.97936		0.81043	0.733959	0.920629	0.77329	0.780432	0.994517	0.95658
	2.3	0.77017	0.99038	0.918079	1.00795	0.96891		0.747472	0.774591	0.883983	0.780991	0.779286	0.994134	0.910918
	3.3	0.762302	0.969767	0.82852	1.03376	0.976967		0.82152	0.759276	0.83447	0.814684	0.786932	1.00505	0.977081
	4.3	0.774098	0.971053	0.788612	0.987451	0.97773		0.812495	0.771346	0.830065	0.796887	0.761934	1.00613	0.958246
	5.3	0.739634	0.916119	0.786376	0.996478	0.829231		0.78725	0.775425	0.8091	0.819294	0.791752	0.989756	0.91648
	6.3	0.75788	0.848589	0.738979	0.977487	0.831407		0.799609	0.740443	0.791881	0.76176	0.760666	0.987264	0.863525
day cycle	7.3	0.782548	0.857981	0.799295	0.987316	0.814378		0.776339	0.766035	0.798046	0.822894	0.773147	0.951532	0.868331
	8.3	0.762596	0.92568	0.746329	0.989659	0.817868		0.830951	0.765074	0.787062	0.839148	0.766441	0.898813	0.832482
	9.3	0.789893	0.877622	0.767139	0.991556	0.822036		0.843034	0.78142	0.77015	0.792787	0.785951	0.881848	0.885959
	10.3	0.792276	0.856212	0.754633	0.996697	0.737069		0.808521	0.762568	0.778841	0.793026	0.834711	0.868241	0.854873
	11.3	0.751377	0.814579	0.733545	1.0109	0.814875		0.888219	0.78237	0.77051	0.782582	0.794678	0.873183	0.865162
	12.3	0.791424	0.810632	0.728563	0.978526	0.823091		0.756455	0.771636	0.777652	0.770728	0.756029	0.998017	0.842016
	13.3	0.74517	0.916084	0.763538	1.01653	0.847318		0.884827	0.799486	0.792971	0.817443	0.820593	0.972145	0.791171
	14.3	0.749974	0.840672	0.746573	0.993488	0.908952		0.871124	0.772442	0.814122	0.862562	0.768652	0.916685	0.852252
	15.3	0.792969	0.869726	0.762238	1.00999	0.85654		0.857271	0.773457	0.772558	0.886381	0.801737	0.990051	0.822014
	16.3	0.792467	0.809763	0.783218	1.0063	0.909094		0.959019	0.770191	0.779042	0.825968	0.840576	0.950856	0.908095
	17.3	0.785186	0.819356	0.846574	1.03651	0.858761		0.889467	0.778985	0.804862	0.901936	0.824744	0.962684	0.962483
night cycle	18.3	0.777136	0.859875	0.819132	1.02775	0.884467		0.936937	0.761603	0.874696	0.837031	0.897415	0.993068	0.979503
	19.3	0.780209	0.873475	0.914757	1.03828	0.981527		0.88248	0.762938	0.89402	0.812538	0.829997	1.02008	0.9593
	20.3	0.836932	0.968125	0.834992	1.03765	0.975326		0.799278	0.795069	0.886694	0.81791	0.763065	1.00114	0.903476
	21.3	0.82737	1.00352	0.915956	1.03209	1.00637		0.842219	0.818503	0.903486	0.792192	0.769574	1.02986	0.978637
	22.3	0.78961	0.980354	0.98949	1.04754	1.00953		0.884975	0.8143	0.916463	0.849327	0.783834	1.02731	1.01121
	23.3	0.885765	1.00578	0.965992	1.02277	1.01778		0.867371	0.782802	0.836961	0.833113	0.802417	1.01565	0.979944
