# Supplementary material for: The tumor suppressor TMEM127 regulates insulin sensitivity in a tissue-specific manner
Source: Nat Commun. 2019 Oct 17;10:4720. doi: 10.1038/s41467-019-12661-0 (PMC6797792; doi:10.1038/s41467-019-12661-0)
Supplement: Supplementary file 4 — Source Data [file 41467_2019_12661_MOESM4_ESM.zip › SourceFile_Figure 8.xlsx]

## Sheet: 8b HepG2 gluconeogenesis
G6Pase	pyruvate exposed, insulin treated samples
Ctl	KO
2.5	0.84
3	1.08
2.62	1.32
2.0255	0.345338
2.2762	0.381237

## Sheet: 8c Hepg2
		relative gene expression normalized to TBP
			Ctl				KO
			repl1	repl2	repl3	repl4	repl1	repl2	repl3	repl4
		ACC1	2.09933	0.489627	0.694667	0.901946	1.87642	0.556203	1.54954	1.47099
		FASN	0.971025	0.78086	1.00969	1.48939	2.57515	0.556658	1.03709	1.20557
		SCD1	0.658872	0.794648	0.902314	1.07296	1.38295	0.843275	1.43375	1.1466
		ELOVL6	0.637947	0.751754	0.871892	1.02219	1.47442	0.766972	0.935234	0.944737
		SREBP1	0.709854	0.75819	0.909297	1.23178	1.66262	1.02678	1.78162	1.69153
		CHREBP-b	0.204414	0.303479	0.432061	0.548945	1.78237	0.834093	1.43749	1.60536
		NR1H3	0.405771	0.445746	0.563551	0.890042	2.02573	0.691072	1.14034	1.11638
		NR1H2	0.940293	0.935224	1.1912	1.67301	1.48599	0.979491	1.34949	1.04014

## Sheet: 8d primary hepatocytes
		relative gene expression normalized to Tfiib
	WT				KO
Fasn	1.79793	1.98229	4.24766	1.74553	1.82132	2.09123	1.40837	1.10946
Scd1	1.03731	0.895371			0.511822	1.43024
Elovl6	0.985108	1.24491	2.50035	1.61638	1.6851	1.78495	1.34414	1.28017
Srebf1	2.79935	2.33961	1.88569	1.88701	2.71299	0.905182	0.735773	2.02165
Chrebpb	0.6733	0.876836	1.55403	1.09096	0.693736	0.81763	0.778664	0.777167
