# Supplementary material for: The tumor suppressor TMEM127 regulates insulin sensitivity in a tissue-specific manner
Source: Nat Commun. 2019 Oct 17;10:4720. doi: 10.1038/s41467-019-12661-0 (PMC6797792; doi:10.1038/s41467-019-12661-0)
Supplement: Supplementary file 4 — Source Data [file 41467_2019_12661_MOESM4_ESM.zip › SourceFile_Suppl Figure 1.xlsx]

## Sheet: S1b Tmem127 exp tissue
				Liver		Ing WAT		Muscle		BAT
				WT	KO	WT	KO	WT	KO	WT	KO
				1.21256	0.00190961	1.11922	0.00306835	1.51592	0	1.39565	0.00373686
				1.37512	0	0.709553	0.00613144	1.46497	0	1.10294	0.000409552
				0.985356	0.000656482	0.898367	0.00355852	0.758232	0	1.19832	0.000435639
				0.742712	0	0.771271	0.00185432	1.3426	0	1.00054	0.000328456
				0.752324	0	1.20743	0.00203916	1.05107	0	1.08272	0.000328644
				1.17624	0.000321842	0.758697	0.00898493	1.19415	0	1.18985	0.000356215
				0.755692	0	1.25954	0.00231597	0.834055	0	1.00689	0.000558314
						1.11646	0.007706	0.58679	0	0.892876	0.00052783
						0.787003	0.00679872	1.02018	0	1.11739	0.000437724
						0.789855		0.886794	0	0.653061	0.00054578
						1.58261		0.668275	0	0.649907
								0.676969	0	0.70987

## Sheet: S1c female BW
	age in months	WT													KO
	4	21.4	21.7	23.85	27.33	20.02	21.36	21.7	21.5	19.2	19.04	23.06	23.49	21.6	17.78	19.91	17.32	18.38	19.6	17.21	16.9	18.8	19.17	17.31	19.25	18.75	18.33	19.5	19.9	15	17.49	17.52	18.21	20.37	19.39	16.31
	6	22.78	22.01	23.79	22.92	21.7	21.64	19.95	23.84	22.18					21.08	19.18	19.09	21.83	18.4	19.01	20.08	21.15	16	18.45	19.66	18.56	21.99
	12	25.06	27.72	24.42	23.24	22.12	26.17								25.38	17.5	22.7	18.1	20.51	18.7	21.2
	18	29.6	32.5	23.5											25.1	18.28

## Sheet: S1d fat and lean mass males
	age in months	WT					KO
Lean mass (g)	6	22.29	21.57	23.34	27.26	28.18	19.9	20.68	20.88	20.34	22.84	21.81	21.05	21.42	19.86	21.72	22.38
	12	24.19	24.39	25.37	28.06	29.01	19.68	19.01	20.92	18.44	21.73	22.55	21.03	24.44	21.64	21.43	22.88	22.55	21.32	23.17
	18	22.96	23.55	26.5	28.11	28.28	18.98	17.95	18.84	18.1	22.71	22.5	20.66		21.04	20.28	21.69	23.18	20.46	22.37
Fat mass (g)	6	5.83	5.15	4.27	4.32	4.01	2.57	3.27	4.48	3.28	6.16	3.38	2.56	2.69	2.13	3.49	3.12
	12	4.89	4.88	7.82	8.07	7.02	2.88	2.88	3.02	2.62	4.22	6.09	3.74	11.49	4.74	2.89	3.07	2.26	4.67	3.83
	18	4.74	5.61	8.36	5.23	6.19	2.59	2.95	2.72	2.89	3.33	4.17	3.07		4.14	2.85	2.76	3	3.47	2.99

## Sheet: S1e lean-fat mass ratio females
	age in months	WT												KO
	6	0.153	0.234	0.174	0.201			0.173	0.228	0.22	0.213	0.247	0.187	0.148			0.168	0.151	0.153	0.202	0.148	0.142	0.153	0.143	0.15
	12	0.175	0.278	0.164	0.239	0.202	0.263	0.206	0.395	0.404	0.276	0.347	0.307	0.158	0.167	0.163	0.175	0.235	0.163	0.234	0.17	0.179	0.198	0.191	0.163
	18	0.268	0.478	0.121	0.271	0.241	0.278	0.279	0.756	0.48	0.32		0.208	0.159	0.162	0.166	0.112	0.196		0.236	0.161	0.185	0.184	0.253	0.14

## Sheet: S1f catechol
	Plasma catecholamines (ng/ml)
	Nor-epinephrine			Epinephrine
	WT	KO		WT-E	KO-E
	4.08	7.87		1	1
	5.6	3.6		20.6	15.4
	3.2	3.6		20.4	9.3
	15.7	16.8		23.2	33
	26	4.9		44.8	6.5
	51.2	1.2		18.7	24.5
		2.5			27.8

## Sheet: S1h Fgf21
	Plasma Fgf21 (pg/ml)
		WT						KO
	Fed	763.8	654.7	637.2	983.4	602.2	605.5	331.1	285.6	511.6	293.5	312
	24 h Fast	7738.5	6212.3	1990.5	5090.2	15688.5	2636.8	1198.5	1273.7	3041.6	1053.7	2593
	4h Refed	1460.4	1903.1	655.1	1463.8	3609.2		443.8	360

## Sheet: S1i Ucp1 expression
		relative Ucp1 gene expression normalized to Tfiib
		WT				KO
	iWAT	0.00762071	0.000888797	0.0859262	0.723546	0.0460224	0.0086538	0.0351601
	eWAT	0.0190625	0.0198452	0.0228938	0.00304482	0.0107259	0.0890644	0.00460547	0.011795
	BAT	62.9457	66.4438	79.1669	115.75	40.4562	53.1193	58.1731	142.434

## Sheet: S1k adipocyte size
		cell area as measured by image j software (arbitrary units)
		WT										KO
	Peritoneal WAT	224386	116981	159743	129399	193322	161686	100667	166713	229570	153222	107298	65419	68366	124332	77109	41383	29060	69831	55647	75130
	Inguinal WAT	120797	70077	86070	49036	86839	53900	146012	102359	105542	49000	34760	51035	65180	37997	10534	43794	50693	42670	75424	82190
	Subcutaneous WAT	43915	86854	40248	37943	29528	73052	63904	78728	47344	45270	29105	27963	22899	39049	25060	36919	12162	54617	30764	30932
