# Supplementary material for: The tumor suppressor TMEM127 regulates insulin sensitivity in a tissue-specific manner
Source: Nat Commun. 2019 Oct 17;10:4720. doi: 10.1038/s41467-019-12661-0 (PMC6797792; doi:10.1038/s41467-019-12661-0)
Supplement: Supplementary file 4 — Source Data [file 41467_2019_12661_MOESM4_ESM.zip › SourceFile_Suppl Figure 2.xlsx]

## Sheet: S2a eWAT lipid metab
		relative gene expression normalized to Tfiib
			WT				KO
	Fatty acid synthesis	Acaca	0.85209	1.11873	0.779529	0.810453	1.12306	0.503556	0.746266	0.399534
		Acacb	2.5705	3.92458	2.34956	2.23568	3.06644	1.46802	2.32497	1.97044
		Scd1	2.13229	3.47293	2.70221	2.77747	8.64922	4.20765	4.11054
		Elovl6	0.839966	1.27646	1.40181	1.73809	5.60619	5.75598	1.80966	1.42615
	Lipid storage	Cidea	0.361828	0.615149	0.374098	0.236477	1.78714	0.340863	0.307683	0.237472
		Cidec	12.0587	14.468	8.14073	6.81843	11.5112	1.17349	10.423	7.6659
	Fatty acid oxidation	Ppara	0.296259	0.398384	0.208841	0.715019	0.977408	0.641641	0.777207	0.698204
		Cpt1a	9.58085	11.14	6.67206	6.85636	6.14832	8.98509	4.38127	4.50576
		Acadm	0.75629	1.04053	0.589761	0.450542	1.20932	0.0883005	0.380336	0.339329

## Sheet: S2b plasma TG
	plasma triglycerides (nmoles/ml)
	WT	KO
	588.777	343.478
	481.395	887.361
	553.59	903.033
	669.768	439.231
	464.004	253.488

## Sheet: S2c plasma FFA
	plasma FFA (mmoles/L)
	WT	KO
	1.50661	1.37845
	1.4986	1.42651
	1.01001	1.48658
	1.4185	1.06608
	1.45454	0.893873
	1.27032	1.41049
	0.965959	1.39047
	1.27433	0.965959
	1.0861	1.19023
	1.2503	0.74169
	1.36644	0.653584
