# Supplementary material for: The tumor suppressor TMEM127 regulates insulin sensitivity in a tissue-specific manner
Source: Nat Commun. 2019 Oct 17;10:4720. doi: 10.1038/s41467-019-12661-0 (PMC6797792; doi:10.1038/s41467-019-12661-0)
Supplement: Supplementary file 4 — Source Data [file 41467_2019_12661_MOESM4_ESM.zip › SourceFile_Suppl Figure 3.xlsx]

## Sheet: S3a GSIS glucose
	Adult mice(9-12 month)
	blood glucose (mg/dL)
		time (min)	WT				KO
		0	76	110	108	99	116	87	98	83	84	104	80
		15	348	293	453	404	434	386	449	443	440	395	460
		30	352	344	442	379	287	395	445	438	334	458	404

## Sheet: S3b glucose Young
	Young mice(2-6 month)
	blood glucose (mg/dL)
		WT	KO
		128	171
		173	200
		217	138
		233	179
		229	175
		177	174
		228	145
		202	155
		172	184
		279	88
		240	176
		221	154
		189	201
		291	166
		248	308
		180	204
		218	188
		115	161
		200	173
		180	200
		218	95
		115	191
		207	118
		138	162
		148
		166
		189
		189
		291
		248
		194
		195
		202
		163
		172
		234
		173

## Sheet: S3c Insulin Young
			Young mice(2-6 month)
			Fasting plasma insulin (ng/mL)
			WT	KO
			0.255191	0.515415
			2.02038	0.352105
			1.19654	0.389855
			0.249989	0.77289

## Sheet: S3d GTT Y
		Young mice(2-6 month)
		blood glucose (mg/dL)
			WT																			KO
	Time (min)	0	128	173	217	233	229	177	228	202	172	279	240	221	189	291	248	180	218	115	200	171	200	138	179	175	174	145	155	184	88	176	154	201
		15	327				488		564	417	570	462	414	500	465	600	453	442	570	305	418		555	448			516		343	468	378	506	600	406
		30	378	339	505	500	442	377	469	455	419	511	427	600	456	600	476	470	522	302	434	417	409	401	368	545	393	497	440	373	268	490	557	377
		60	219	298	351	415	364	220	370	379	202	309	313	600	361	578	437	305	495	202	415	320	376	258	263	481	299	299	600	286	149	306	503	193
		90	188	257	334	337	241	255	318	283	259	306	231	584	176	350	274	182	279	126	364	306	236	219	294	294	284	248	600	211	105	214	502	246
		120	189	290	272	298	271	207	276	288	194	224	223	481	146	223	195	149	222	87	259	266	194	207	180	249	226	239	600	181	108	230	389	173

## Sheet: S3d GTT AUC Young
	area under the curve for young GTT
	WT	KO
	29415	33435
	29925	40297.5
	37620	34192.5
	40027.5	29032.5
	41197.5	40560
	27165	38767.5
	45502.5	32265
	42187.5	61207.5
	36007.5	34417.5
	42330	21600
	37282.5	38985
	65392.5	58672.5
	36952.5
	55867.5
	43620
	35400
	48480
	23377.5
	44790

## Sheet: S3e ITT Young
		Young mice(2-6 month)
		blood glucose (mg/dL)
			WT																		KO
	Time (min)	0	100	100	100	100	100	100	100	100	100	100	100	100	100	100	100	100	100	100	100	100	100	100	100	100	100	100	100	100	100	100	100
		10	52.2059	86.014	93.6	95.1219	92.6316	56.2874	115.976	97.4359	56.5789	77.037	114.865	100.61	99.4898	110	132.432	128.177	123.28	81.0811	60.1942	76.8595	99.4382	91.9094	121.127	95.4545	139.286	80.8219	97.5309	91.0204	76.0784	121.212	83.1683
		20	24.2647	45.4545	46.4	93.9024	63.1579	51.497	54.4379	46.5812	37.5	57.037	78.3784	81.7073	59.1837	64.375	83.1081	65.7459	75.1323	47.2973	47.5728	51.2397	50	56.9579	120.422	50.9091	53.5714	45.8904	60.4938	48.1633	39.2157	100.758	58.4158
		30	18.3823	34.2657	24	67.6829	65.2632	45.509	71.0059	60.2564	27.6316	39.2593	81.0811	76.8293	60.7143	57.5	81.0811	82.8729	77.2487	57.2072	38.8349	50.4132	41.0112	51.1327	100	53.6364	47.1429	55.4794	53.0864	35.5102	44.3137	58.3333	67.3267
		60	22.7941	39.1608	50.4	48.1707	54.7368	41.9162	73.9645	61.1111	39.4737	48.1482	61.4865	85.3658	58.1633	51.875	83.7838	69.6133	82.0106	56.7568	40.7767	35.5372	47.191	47.2492	87.3239	61.8182	47.8571	64.3836	47.5309	66.1225	39.2157	28.0303	31.6832

## Sheet: S3e ITT AUC Young
	area under the curve for young (2-6 mo) ITT
	WT	KO
	1974.27	2966.02
	3087.41	3322.31
	3136	3522.47
	4466.46	3720.07
	4184.21	6225.35
	3116.77	3963.64
	4733.73	4089.29
	4061.97	3842.47
	2585.53	3854.94
	3348.15	3593.88
	4976.35	3127.45
	5140.24	4306.82
	4173.47	3737.62
	4171.88
	5533.78
	5140.88
	5259.26
	3779.28
