# Supplementary material for: The tumor suppressor TMEM127 regulates insulin sensitivity in a tissue-specific manner
Source: Nat Commun. 2019 Oct 17;10:4720. doi: 10.1038/s41467-019-12661-0 (PMC6797792; doi:10.1038/s41467-019-12661-0)
Supplement: Supplementary file 4 — Source Data [file 41467_2019_12661_MOESM4_ESM.zip › SourceFile_Suppl Figure 4.xlsx]

## Sheet: S4a iWAT gluc metab
	relative gene expression normalized to Tfiib
	Glut4		Gck		Pfkp		Gapdh
	WT	KO	WT	KO	WT	KO	WT	KO
	0.145729	1.07746	1.61088	1.71722	1.10456	0.892948	0.975448	1.17139
	3.59227	1.65702	2.73601	0.471661	1.02624	0.716987	1.97578	0.288625
	2.29508	2.43833	3.89619	4.0248	0.999246	1.24644	3.246	0.996154
	0.433015	2.8614	0.84707	3.34814	1.03689	1.18323	0.991401	0.422187
	6.77419	3.77928	6.74931	6.23107	0.520773	0.909926	5.31733	3.9172
		3.24394		0.624279		1.44168		0.527075
		0.645996		3.42539		1.27566		2.3847
		5.87678		3.32053		0.933139		2.54648

## Sheet: S4b muscle  gluc metab
		relative gene expression normalized to Tfiib
		Glut4		Gck		Pfkp		Gapdh
		WT	KO	WT	KO	WT	KO	WT	KO
		1.3	1.4	1.3	0.7	0.8	0.5	1.5	1.1
		1.3	1	0.4	0.7	0.9	1.7	0.9	0.7
		1.4	1.6	1.5	0.4	0.7	1	1.1	1.4
		1.3	1.5	1.4	0.6	0.6	1.2	1.1	1.8
		1.1	1.2	0.7	0.4	0.6	1.4	0.9	1.5
		1.2	0.6	2.3	0.3	0.7	3.2	1.1	0.9
		1.5	0.9	2.3	1.3	0.6	1.4	1	1.1
		0.7	1.1	0.9	1.6	0.7	0.6	1.7	1
