# Supplementary material for: The tumor suppressor TMEM127 regulates insulin sensitivity in a tissue-specific manner
Source: Nat Commun. 2019 Oct 17;10:4720. doi: 10.1038/s41467-019-12661-0 (PMC6797792; doi:10.1038/s41467-019-12661-0)
Supplement: Supplementary file 4 — Source Data [file 41467_2019_12661_MOESM4_ESM.zip › SourceFile_Suppl Figure 5.xlsx]

## Sheet: S5a %Wt gain Hfd
		% weight gain relative to weight before switching to HFD
	weeks	WT (HFD)								KO (HFD)
	1	15.2738	11.4058	15.5235	17.2757	24.2308	13.245	16.263	22.082	6.06061	28.7449	10.9649	32.8829	19.5833	13.8775	9.58333
	2	21.0375	16.4456	3.61011	27.907	48.0769	25.1656	35.9862	29.9685	10.8225	42.5101	20.614	48.6487	30.8333	18.3673	15.8333
	3	30.8357	21.2202	0.722022	40.5316	62.3077	34.7682	49.135	32.8076	17.7489	57.8947	32.4561	68.9189	40	6.53061	28.3333
	4	39.1931	25.1989	8.30325	50.1661	75.7692	43.7086	55.3633	41.0095	22.5108	67.2065	39.9123	83.7838	48.75	10.2041	40.4167
	5	43.5159	29.9735	16.2455	54.4851	84.6154	47.351	61.9377	49.8423	29.8701	76.1134	55.7018	96.3964	59.1667	20.8163	52.9167
	6	45.5331	32.0955	25.6318	58.804	88.4615	51.9868	66.09	54.8896	37.6623	87.0445	64.4737	104.955	71.6667	33.8775	63.75
	7	48.9914	32.626	36.1011	62.7907	93.0769	60.596	68.5121	59.306	40.2597	97.5708	73.6842	112.162	85	49.3878	73.75
	8	47.5504	33.687	40.0722	65.4485	93.8461	59.9338	64.7059	61.5142	46.3203	103.644	78.5088	110.811	89.1667	57.1429	78.3333
	9	47.2623	37.1353	45.8484	67.4419	94.6154	60.596	61.5917	61.5142	50.6493	110.526	83.7719	113.964	96.25	72.2449	84.5833
	10	49.8559	35.2785	54.5126	69.7674	94.2308	62.9139	59.8616	59.6215	54.9784	116.599	88.5965	112.162	103.333	78.7755	91.6667
	11	50.7205	41.3793	64.2599	72.093	96.9231	65.5629	60.2076	64.0379	64.0693	119.433	100.439	117.568	108.75	88.1633	100
	12	52.7377	41.3793	68.231	74.0864	98.0769	65.2318	56.4014	64.9842	71.8615	121.862	103.07	117.568	114.167	97.1429	101.667
	13	54.1787	45.0928	70.3971	80.3987	99.6154	67.8808	59.8616	67.8233	75.3247	121.053	103.07	119.369	112.5	102.449	106.25
	14	56.4841	46.6844	74.7292	83.3887	101.154	68.2119	66.09	68.7697	86.1472	123.887	108.333	117.568	111.667	108.98	106.667
	15	57.0605	51.4589	77.6173	89.701	99.6154	69.8675	74.0485	70.6625	91.7749	122.267	115.79	125.676	113.75	111.837	107.917
	16	58.7896	51.4589	71.4801	89.3688	100.385	73.8411	73.0104	76.3407	90.0433	122.672	106.579	121.622	110	107.347	105.833

## Sheet: S5b lean and fat mass Hfd 
		HFD
		Lean mass (g)		Fat mass (g)
		WT	KO	WT	KO
		27.87	22.81	21.12	21.79
		27.99	25.41	21.3	20.85
		30.75	24.62	23.69	20.44
		31.72	25.82	23.55	21.3
		25.89	25.89	20.15	26.31
		22.86	25.4	16.04	15.66
		25.32	19.98	22.79	18.42
			22.18		21.63

## Sheet: S5c food cons Hfd
	food consumption-average weekly food intake (kcal/BW)
	WT	KO
	2.73782	2.43185
	2.31712	2.10947
	2.55269	2.92237
	2.40857	2.27922
	2.50802	2.41863
	2.95485	2.77437
	2.78001	2.56235
		3.74157

## Sheet: S5d feed eff Hfd
			Feed efficiency HFD (mg weight gain/kcal food consumed)
			WT	KO
			10.6603	14.1817
			11.448	17.7976
			11.2795	15.5984
			15.4254	16.3421
			14.5174	15.7986
			11.1787	14.8143
			11.5049	14.6048
			8.40918

## Sheet: S5e iWAT fat metab
	iWAT	relative gene expression normalized to Tfiib
			WT (HFD)						KO (HFD)
	Fatty acid synthesis	Acly	0.418248	0.388826	0.367777	0.368045	0.447057	0.371698	0.616471	0.282199	0.423981	0.385634	0.42276	0.630141
		Acaca	0.90243	1.38536	0.609693	0.866906	0.751859	1.2905	1.12729	0.846075	1.04592	0.854896	0.85836	1.34852
		Acacb	0.877242	1.65414	0.657612	0.95544	0.932266	1.34041	1.74014	1.0645	1.07634	1.17526	0.775253	1.50506
		Fasn	0.64152	0.357414	0.582084	0.517831	0.60492	0.525273	0.688161	0.245287	0.678714	0.0922401	0.530046	1.10176
		Scd1	0.956724	0.901848	1.07195	1.27789	0.697719	1.22637	0.799447	0.609381	0.716628	0.290709	0.557655	1.05156
		Elovl6	0.244301	0.34658	0.212526	0.280419	0.305467	0.355984	0.526117	0.160229	0.287318	0.265314	0.268915	0.373212
	Fat storage	Cidea	0.0945108	0.308189	0.235389	1.07648	0.20171	1.17714	0.201151	0.126066	0.562256	0.486361	0.415339	0.166413
		Cidec	1.81017	1.11982	2.48324	1.03137	2.34175	2.72332	1.91947	2.18248	1.4191	1.05617	0.797274	1.8875
	Fatty acid oxidation	Ppara	0.512726	0.385547	0.525402	1.43207	0.40674	2.30423	0.619071	0.562497	0.827082	0.215771	0.0667893	0.126463
		Cpt1a	1.87367	3.30109	2.52516	3.31324	0.980527	6.95775	2.31766	1.35718	3.67917	1.48578	1.71015	5.04044
		Acadm	1.03669	1.23346	0.654193	0.98307	0.511579	3.12019	1.82277	0.511656	0.87468	0.417792	0.632096	1.51659

## Sheet: S5f muscle gluc metab
	Muscle- relative gene expression normalized to Tfiib
	muscle
	Glut4		Gck		Gapdh
	WT	KO	WT	KO	WT	KO
	0.8	0.5	1.6	0.9	0.9	1.1
	1.1	0.7	1.5	0.3	0.8	0.5
	1	1.2	1.5	0.7	1.3	0.8
	1.1	1.2	0.5	1.3	1.2	0.6
	0.9	0.7	1.2	0.6	1.6	0.7
	0.5	1.2	5.8	2	0.9	0.8
	0.9	0.7	1.3	1.3	0.8	0.7

## Sheet: S5g muscle iwat trans factors
		relative gene expression normalized to Tfiib
			WT (Chow)									KO (Chow)									WT (HFD)									KO (HFD)
	Muscle	Srebf1	1	1	1.2	1.1	1.2	1.2	1.1	1.6		1.6	1.4	1.2	1.6	1.1	1.1	1.2	1.3		0.4	0.7	0.8	1.3	1	0.3	1.1			1.2	1	0.9	1.2	0.7	0.7	0.8
		Chrebp	1.23189	1.03703	1.46599	1.36403	0.911987	0.943949	1.58508	1.7049		1.38874	1.4222	0.910606	0.825759	0.832757	1.66867	1.25908	1.84579		0.903589	1.09883	0.943617	0.920032	0.894449	0.46947	0.730123			0.791289	0.521743	1.69262	0.527288	0.600336	0.790768	0.758925
		Nr1h2	0.891052	0.986382	0.825179	1.13462	1.00059	0.93451	0.960468	1.04031		0.920651	1.03042	1.02075	0.987662	0.823728	1.23504	0.969635	1.05455		0.737649	0.91327	0.857742	0.979048	1.19732	0.99201	0.99257			1.00626	1.07399	1.37258	1.17644	0.933099	1.30466	0.922667
		Nr1h3	1.20237	0.822798	1.13536	0.883071	0.832174	0.810508	0.948116	1.03677		1.05836	0.873499	0.744937	0.603653	0.805145	0.775091	1.33861	1.14253		1.08221	0.945107	1.17458	0.987852	1.12451	1.41169	1.2232			2.96425	0.955431	0.89062	0.933815	0.790843	1.61939	0.551319
	iWAT	Srebp1	0.382182	1.0589	1.26397	0.801294	0.654058					0.707522	0.750697	1.01235	1.31986	1.95588	1.58887	1.34653			0.652781	1.25505	0.954265	1.12949						1.03834	0.99384	0.754694	0.811545
		Chrebp	0.288713	1.65788	2.11345	1.0069	0.877984					0.801839	0.806667	0.9738	1.42094	1.68877	2.46939	2.39578			0.683643	0.852423	0.653381	0.623866						1.12042	0.549211	0.434447	0.590925
		Nr1h2	0.567184	0.851645	1.05371	0.899488	1.00579					0.563806	1.07826	0.954889	0.901694	1.26846	1.26146	1.13084			0.567365	1.12153	1.10681	1.14805						0.964529	1.00035	1.15693	0.974008
		Nr1h3	0.44932	0.934298	0.858928	1.01778	0.717857					0.582906	0.653822	0.657309	0.600522	1.30418	1.02858	1.27689			1.19336	1.39561	1.3675	1.59388						1.44753	1.04849	0.969681	1.01186
