# Supplementary material for: The tumor suppressor TMEM127 regulates insulin sensitivity in a tissue-specific manner
Source: Nat Commun. 2019 Oct 17;10:4720. doi: 10.1038/s41467-019-12661-0 (PMC6797792; doi:10.1038/s41467-019-12661-0)
Supplement: Supplementary file 4 — Source Data [file 41467_2019_12661_MOESM4_ESM.zip › SourceFile_Suppl Figure 6.xlsx]

## Sheet: S6a HOMA-IR
	HOMA-IR
	Flx	LKO	AKO
	14.8875	12.2524	64.105
	15.5966	8.96786	41.513
	21.5498	7.95028	11.265
	13.6205	14.1936	8.39819
	19.679	8.21656	32.986
	22.4902	5.14122	27.0546
	29.1895	10.0167
	5.03191	3.93571
	5.41776	7.53189
	13.4153	3.44678
	7.36197	11.2468
		6.8713
		2.73153
		6.9389

## Sheet: S6b GSIS
		Insulin ng/ml
	Time (min)	Flx									LKO						AKO
	0	0.96762	1.2722	2.068	1.40634	1.34326	2.06124	1.98001	0.61692	1.00184	1.80878	1.27314	1.74114	0.7315	1.02936	1.22514	4.83047	3.09239	1.17804	2.664	1.97037
	15	1.18184	1.95142	3.022	2.262	2.064	2.86423	1.18314	0.86148	1.67978	1.3846	1.53646	2.106	0.93236	1.29504	2.116	4.5701	3.77637	1.43858	1.6504	2.21572
	30	1.0957	1.6504	2.15	2.848	1.42112	1.65867	1.32781	0.94452	1.63362	1.72148	1.28364	1.6322	0.8494	1.4487	1.46574	4.0426	2.96803	1.2601	1.47676	2.50356

## Sheet: S6c liver TG
		hepatic triglycerides nmol/mg tissue
		Flx	LKO	AKO
		11.8225	12.2413	0.771151
		12.4438	13.0264	12.43
		13.5839	13.7864	13.6505
		14.0277	14.6241	2.92094
		13.9889	11.9473	0.990291
		3.63384	11.6866	8.38557
		11.0735	10.0694	10.7212
		3.56727	14.8932
		1.71151	15.3232
		14.0638	16.577
		15.9834	16.3523
		4.92372
