# Supplementary material for: The tumor suppressor TMEM127 regulates insulin sensitivity in a tissue-specific manner
Source: Nat Commun. 2019 Oct 17;10:4720. doi: 10.1038/s41467-019-12661-0 (PMC6797792; doi:10.1038/s41467-019-12661-0)
Supplement: Supplementary file 4 — Source Data [file 41467_2019_12661_MOESM4_ESM.zip › SourceFile_Suppl Figure 7.xlsx]

## Sheet: RMR AKO
Resting Metabolic Rate: Calculated from the five lowest values of the adjusted VO2 mL/hr/glbm
Flx	AKO
0.751051	0.785635
0.820584	0.75157
0.746042	0.77422
0.984088	0.780177
0.801245	0.764987
	0.894723
	0.824033
