# Supplementary material for: The tumor suppressor TMEM127 regulates insulin sensitivity in a tissue-specific manner
Source: Nat Commun. 2019 Oct 17;10:4720. doi: 10.1038/s41467-019-12661-0 (PMC6797792; doi:10.1038/s41467-019-12661-0)
Supplement: Supplementary file 4 — Source Data [file 41467_2019_12661_MOESM4_ESM.zip › SourceFile_Suppl Figure 8.xlsx]

## Sheet: S8 CRISPR KO seq
		Sequence of HepG2 stable cell clone carrying a scrambled (WT) or a TMEM127 exon 2 -directed guide RNA (gRNA)- guide sequence underlined in black, PAM sequence underlined in blue
