# Supplementary material for: The tumor suppressor TMEM127 regulates insulin sensitivity in a tissue-specific manner
Source: Nat Commun. 2019 Oct 17;10:4720. doi: 10.1038/s41467-019-12661-0 (PMC6797792; doi:10.1038/s41467-019-12661-0)
Supplement: Supplementary file 4 — Source Data [file 41467_2019_12661_MOESM4_ESM.zip › SourceFile_Suppl Figure 9.xlsx]

## Sheet: S9a iWAT Tmem127 HFD
	inguinal white adipose tissue
	relative gene expression normalized to Tfiib
		Chow							HFD
	Tmem127	0.73125	0.706581	0.660272	0.744147	1.00723	1.16086	1.01024	1.11827	1.63087	0.941594	0.978744	1.26576	1.18152

## Sheet: S9b eWAT Tmem127 HFD
		epididymal white adipose tissue
		relative gene expression normalized to Tfiib
			Chow								HFD
		Tmem127	1.60798	1.54565	1.63575	1.39277	0.266167	1.75982	1.01453	1.83412	0.766245	1.17463	0.60693	1.11254	0.726026	0.666871	0.688609
