# Supplementary material for: The tumor suppressor TMEM127 regulates insulin sensitivity in a tissue-specific manner
Source: Nat Commun. 2019 Oct 17;10:4720. doi: 10.1038/s41467-019-12661-0 (PMC6797792; doi:10.1038/s41467-019-12661-0)
Supplement: Supplementary file 4 — Source Data [file 41467_2019_12661_MOESM4_ESM.zip › SourceFile_Figure9.xlsx]

## Sheet: 9a chow vs Hfd
	relative Tmem127 expression normalized to Tfiib
	Chow	HFD	HFD>Chow
Liver	0.74876	1.86409	0.931132
	0.923504	1.15297	0.760787
	0.804051	1.66298	0.753196
	1.05719	1.26893
	0.87496	1.26965
	0.88163	0.717854

## Sheet: 9b db
	relative Tmem127 expression normalized to Tfiib
	relative Tmem127 expression normalized to Tfiib
liver	db/+	db/db
	0.777609	1.01692
	0.996259	1.0344
	0.946423	1.2262
	0.838059	1.24077
	0.836473	1.17368
	0.811357	1.27662

## Sheet: 9c ob pio
	relative Tmem127 expression normalized to Tfiib
liver	WT	Ob/Ob	Ob/Ob + PIO
	1.05539	1.80917	0.784414
	1.05649	1.57006	0.629435
	1.09671	1.46573	0.937406
	0.871117
	0.971253
	0.694843
	1.02302
	1.70666

## Sheet: 9d-f human data
Supplementary Table 4. Clinical, metabolic and molecular features of the cohort of patients with fatty acid liver disease
Disease Status	Fibrosis Stage	TMEM127 (Raw Counts)	TMEM127 read counts*	T2DM	Insulin (μIU/L)	HOMA-IR	BMI
Control	0	451	496.231	Yes	7.9	2.02864	36.2741
Control	0	106	147.162	No	9.4	2.20494	35.4178
Control	0	416	416	Yes	10.8	0	30.9965
Control	0	426	491.943	No	15.8	4.4084	31.0078
Control	0	116	283.591	No			28.2308
Control	0	276	343.434	No	1.2	0.293333	26.3839
Control	0	487	385.067	No	5.4	0
NAFLD	0	814	490.077	No	69.7	16.6936	26.072
NAFLD	0	475	426.053	No	10.7	3.09111	36.7748
NAFLD	0	489	489	No	14.7	3.70222	24.6891
NAFLD	0	580	530.728	No	19.1	4.52741	32.6099
NAFLD	0	586	495.233	No	7	1.69383	29.9927
NAFLD	0	426	426	No	17.4	3.86667	33.1216
NAFLD	0	201	359.481	No	11.4	2.42074	32.383
NAFLD	0	581	400.56	No	44.4	10.6341	25.6035
NAFLD	0	592	467.376	No	7.6	1.70765	26.306
NAFLD	0	436	444.053	No	18.2	4.44889	27.8042
NAFLD	0	73	160.919	No	13.1	3.49333	29.6617
NAFLD	0	453	471.482	No	9.5	2.55679	29.0205
NAFLD	0	214	280.857	No	14	3.28395	30.2699
NAFLD	0	331	438.379	No	7.4	1.7358	28.4069
NAFLD	0	635	456.754	No	6.3	1.27556	30.3814
NAFLD	0	443	438.766	No	23.7	5.79333	31.7465
NAFLD	0	964	407.134	No	16.6	3.89383	28.1702
NAFLD	0	381	394.357	Yes	21.7	7.34049	30.0179
NAFLD	0	494	490.61	No	9.6	2.20444
NAFLD	0	784	503.621	No	16.4	4.00889
NAFLD	0	264	438.347	No	9.5	2.58025
NASH	1	623	495.397	No	15	3.92593	27.6121
NASH	1	451	451	No	26.7	6.13111	32.9278
NASH	1	1107	524.179	No	116.4	38.2252	37.4933
NASH	1	556	556	No	52.6	12.0785	36.7122
NASH	1	632	469.219	No	27.3	6.4037	31.1559
NASH	1	676	550.348	No	41.3	11.6252	36.6737
NASH	1	617	500.571	Yes	35.2	13.9931	37.2715
NASH	1	337	349.027	No	32.5	9.14815	35.4379
NASH	1	253	475.019	Yes	235.2	66.7852	36.652
NASH	1	598	412.652	No	25.7	6.78988	27.5461
NASH	1	555	456.465	No	8.7	2.0837	34.4939
NASH	1	296	435.184	No	65.7	14.6	32.6099
NASH	1	467	471.558	Yes	4.6	0.988148	26.8837
NASH	1	376	410.392	No	8.4	5.08148
NASH	1	706	500.28	Yes	26.1	15.7889
NASH	1	325	484.907	No
NASH	2	328	510.756	No	17.6	3.69383	32.6125
NASH	2	518	494.866	No	13.1	3.10519	25.6241
NASH	2	739	500.712	Yes	41	10.4272	27.5342
NASH	2	782	498.303	Yes	28.9	7.9921
NASH	2	324	488.547	Yes	24.7	9.51407
NASH	3	392	437.537	Yes	22.6	13.2252	31.3529
NASH	3	629	540.563	No	39.2	10.5501	31.4704
NASH	3	687	554.93	Yes	12.7	3.54346	37.5639
NAFLD=nonalcoholic fatty liver disease, NASH= nonalcoholic steatohepatitis, T2DM= type 2 diabetes, HOMA-IR= homeostatic model assessment of insulin resistance, BMI= body mass index, *normalized read counts
