# Supplementary material for: The tumor suppressor TMEM127 regulates insulin sensitivity in a tissue-specific manner
Source: Nat Commun. 2019 Oct 17;10:4720. doi: 10.1038/s41467-019-12661-0 (PMC6797792; doi:10.1038/s41467-019-12661-0)
Supplement: Supplementary file 4 — Source Data [file 41467_2019_12661_MOESM4_ESM.zip › PrimerSequences.xlsx]

## Sheet: Sheet1
Species	Primer Name	Primer sequence
mouse	Acly_F	GCCAGCGGGAGCACATC
mouse	Acly_R	CTTTGCAGGTGCCACTTCATC
mouse	Acaca_F	GCC TCT TCC TGA CAA ACG AG
mouse	Acaca_R	TGA CTG CCG AAA CAT CTC TG
mouse	Acacb_F	ACTCGCTTTGGAGGCAACAG
mouse	Acacb_R	CGCAGCGATGCCATTGTTG
mouse	Fasn_F	CAG CAG AGT CTA CAG CTA CCT
mouse	Fasn_R	ACC ACC AGA GAC CGT TAT GC
mouse	Scd1_F	CTGACCTGAAAGCCGAGAAG
mouse	Scd1_R	GCGTTGAGCACCAGAGTGTA
mouse	Elovl6_F	TGC TGC ATC CAG TTG AAG AC
mouse	Elovl6_R	TGC CAT GTT CAT CAC CTT GT
mouse	Cidea_F	GCCTGCAGGAACTTATCAGC
mouse	Cidea_R	TGCTTGCAGACTGGGACATA
mouse	Cidec_F	ATGGACTACGCCATGAAGTCT
mouse	Cidec_R	CGGTGCTAACACGACAGGG
mouse	Ppara_F	AACATCGAGTGTCGAATATGTGG
mouse	Ppara_R	CCGAATAGTTCGCCGAAAGAA
mouse	Cpt1a_F	AGGGCCGATCATGGTTAACA
mouse	Cpt1a_R	CGTGTTGGATGGTGTCTGTC
mouse	Acadm_F	AGGTTTCAAGATCGCAATGG
mouse	Acadm_R	ACCTTCATCGCCATTTCTGC
mouse	Cd36_F	ATTCTCATGCCAGTCGGAGA
mouse	Cd36_R	TGGGTTTTGCACATCAAAGA
mouse	Glut2_F	GGCTAATTTCAGGACTGGTT
mouse	Glut2_R	TTTCTTTGCCCTGACTTCCT
mouse	Gck_F	ATGGCTGTGGATACTACAAGGA
mouse	Gck_R	TTCAGGCCACGGTCCATCT
mouse	G6Pase_F	TGCTGCTCACTTTCCCCACCAG
mouse	G6Pase_R	TCTCCAAAGTCCACAGGAGGT
mouse	Pepck1_F (Pck1)	GACAGCCTGCCCCAGGCAGTGA
mouse	Pepck1_R (Pck1)	CTGGCCACATCTCGAGGGTCAG
mouse	Glut4_F	GTGACTGGAACACTGGTCCTA
mouse	Glut4_R	CCAGCCACGTTGCATTGTAG
mouse	Srebf1_F	GATCAAAGAGGAGCCAGTG
mouse	Srebf1_R	TAGATGGTGGCTGCTGAGTG
mouse	Chrebptotal_F	CACTCAGGGAATACACGCCTAC
mouse	Chrebptotal_R	ATCTTGGTCTTAGGGTCTTCAGG
mouse	Chrebpa_F	CGACACTCACCCACCTCTTC
mouse	Chrebpa_R	TTGTTCAGCCGGATCTTGTC
mouse	Chrebpb_F	TCTGCAGATCGCGTGGAG
mouse	Chrebpb_R	CTTGTCCCGGCATAGCAAC
mouse	Nr1h2_F	ATAGTGGGTCACGAAGCAGC
mouse	Nr1h2_R	AGGGCAACAGAGTCGGAGAC
mouse	Nr1h3_F	AGGAGTGTCGACTTCGCAAA
mouse	Nr1h3_R	CTCTTCTTGCCGCTTCAGTTT
mouse	Cebpa_F	CAAGAACAGCAACGAGTACCG
mouse	Cebpa_R	GTCACTGGTCAACTCCAGCAC
mouse	Tfiib_F	TGGAGATTTGTCCACCATGA
mouse	Tfiib_R	GAATTGCCAAACTCATCAAAACT
mouse	Pdk1_F	GGCGGCTTTGTGATTTGTAT
mouse	Pdk1_R	ACCTGAATCGGGGGATAAAC
mouse	Pfkp-F	AGGAGGGCAAAGGAGTGTTT
mouse	Pfkp-R	TTGGCAGAAATCTTGGTTCC
mouse	Pgd-F	AGACAGGCAGCCACTGAGTT
mouse	Pgd-R	AAGTTCTGGGTTTCGCTCAA
mouse	Gapdh_F	AGGTCGGTGTGAACGGATTTG
mouse	Gapdh_R	TGTAGACCATGTAGTTGAGGTCA
mouse	Tmem127_3F	TCGGTATGCCTTTGCTCACATCCT
mouse	Tmem127_4R	ACTTCTTATGCTGTTGCTGCTGGG
human	ACC1_R	AGTGGGTCACCCCATTGTT
human	ACC1_F	TTCTAACAGGAGCTGGAGCC
human	FASN_R	TCTCCGACTCTGGCAGCTT
human	FASN_F	GCTCCAGCCTCGCTCTC
human	SCD1_R	GCAGCCGAGCTTTGTAAGAG
human	SCD1_F	GTTCTACACCTGGCTTTGGG
human	ELOVL6_R	GTCTCTGACCCTTGCAGTCTT
human	ELOVL6_F	CCTGGTCACAAACTGACTGCT
human	SREBF1c_F	AAAAATCCGCCGCGCCT
human	SREBF1c_R	GCATGTCTTCGAAAGTGCAA
human	CHREBPb_F	AGCCCAGCCTCAAGGAGC
human	CHREBPb_R	CTGCTGGCACAGGTTAATGG
human	LXRB_F	CGCTACAACCACGAGACAGA
human	LXRB_R	GAACTCGAAGATGGGGTTGA
human	LXRA_F	GAAGAAACTGAAGCGGCAAGA
human	LXRA_R	ACTCGAAGCCGGTCAGAAAA
human	TBP_F	TATAATCCCAAGCGGTTTGCTGCG
human	TBP_R	AATTGTTGGTGGGTGAGCACAAGG
human	G6PASE_F (G6PC)	ACTGGCTCAACCTCGTCTTTA
human	G6PASE_R (G6PC)	CGGAAGTGTTGCTGTAGTAGTCA
human	TMEM127_F	TCGGTATGCCTTTGCTCACATCCT
human	TMEM127_R	ACTTCTTATGCTGTTGCTGCTGGG
