# Supplementary material for: The tumor suppressor TMEM127 regulates insulin sensitivity in a tissue-specific manner
Source: Nat Commun. 2019 Oct 17;10:4720. doi: 10.1038/s41467-019-12661-0 (PMC6797792; doi:10.1038/s41467-019-12661-0)
Supplement: Supplementary file 4 — Source Data [file 41467_2019_12661_MOESM4_ESM.zip › SourceFile_SupplTables 1-4.xlsx]

## Sheet: Suppl Table 1
Supplementary Table 1. Pre-birth and neonatal Tmem127 knockout mouse fitness based on genotype distribution
Age	Total number of litters	Total number of embryos	KOs (n)	Hets (n)	WT (n)	P value
E13.5	44	299	78	137	84	0.66
E18/E19	9	70	21	30	19	0.63
P0	23	154	27	95	32	0.03
E=embryonic day; P=postnatal day; KO=knockout; WT=wild-type; Hets= heterozygotes; p-value: Z-statistic significance level

## Sheet: Suppl Table 2
Supplementary Table 2. Perinatal (pre- and post-birth) body weight of Tmem127 knockout mice
	KO				WT
Age	mean (g)	SEM	n		mean (g)	SEM	n	p value
E18.5	1	0.06	8		1.02	0.07	8	0.55
P7	3.28	0.21	10		3.79	0.12	18	0.03
P14	5.22	0.26	10		6.24	0.17	18	0
P21	6.6	0.47	10		8.85	0.2	18	< 0.0001
P30	11.48	1	9		15.77	0.34	16	< 0.0001
P45	17	0.75	7		21.48	0.35	15	< 0.0001
P60	20.19	0.99	5		24.57	0.37	14	< 0.0001
E=embryonic day; P=postnatal day; E=embryonic day; P=postnatal day; KO=knockout; WT=wild-type; Hets= heterozygotes; SEM=standard error of the means; p-value: Student’s t-test

## Sheet: Suppl Table 3
Supplementary Table 3- Liver TMEM127 mRNA levels and metabolic parameters in patients with fatty liver disease
Variable	Overall P	NAFLD+NASH P	NASH P
Age	0.052	0.058	0.201
BMI	0.019	0.038	0.041
AST	0.798	0.703	0.679
ALT	0.877	0.796	0.379
Insulin	0.005	0.018	0.036
Hba1C	0.019	0.004	0.544
Cholesterol	0.138	0.294	0.904
Triglyceride	0.015	0.075	0.307
INR	0.716	0.323	0.656
Glucose	0.096	0.277	0.934
Weight	0.838	0.693	0.894
HOMA-IR	0.011	0.05	0.203
NAFLD SCORE1	0.349	0.297	0.449
P values (Spearman’s Correlation Coefficient) of TMEM127 expression: 'Overall P': controls vs. nonalcoholic fatty liver disease (NAFLD) vs. nonalcoholic steatohepatitis (NASH); 'NAFLD + NASH P', combined NAFLD and NASH vs. control; 'NASH P', NASH only vs control.
HOMA-IR= homeostatic model assessment of insulin resistance, BMI= body mass index; AST= aspartate amino transferase, ALT= alanine amino transferase.
1 As reported in Ref (29) Harrison et al. Development and validation of a simple NAFLD clinical scoring system for identifying patients without advanced disease. Gut 57, 1441-7 (2008)

## Sheet: Suppl Table 4
Supplementary Table 4. Clinical, metabolic and molecular features of the cohort of patients with fatty acid liver disease
Disease Status	Fibrosis Stage	TMEM127 (Raw Counts)	TMEM127 read counts*	T2DM	Insulin (μIU/L)	HOMA-IR	BMI
Control	0	451	496.231	Yes	7.9	2.02864	36.2741
Control	0	106	147.162	No	9.4	2.20494	35.4178
Control	0	416	416	Yes	10.8	0	30.9965
Control	0	426	491.943	No	15.8	4.4084	31.0078
Control	0	116	283.591	No			28.2308
Control	0	276	343.434	No	1.2	0.293333	26.3839
Control	0	487	385.067	No	5.4	0
NAFLD	0	814	490.077	No	69.7	16.6936	26.072
NAFLD	0	475	426.053	No	10.7	3.09111	36.7748
NAFLD	0	489	489	No	14.7	3.70222	24.6891
NAFLD	0	580	530.728	No	19.1	4.52741	32.6099
NAFLD	0	586	495.233	No	7	1.69383	29.9927
NAFLD	0	426	426	No	17.4	3.86667	33.1216
NAFLD	0	201	359.481	No	11.4	2.42074	32.383
NAFLD	0	581	400.56	No	44.4	10.6341	25.6035
NAFLD	0	592	467.376	No	7.6	1.70765	26.306
NAFLD	0	436	444.053	No	18.2	4.44889	27.8042
NAFLD	0	73	160.919	No	13.1	3.49333	29.6617
NAFLD	0	453	471.482	No	9.5	2.55679	29.0205
NAFLD	0	214	280.857	No	14	3.28395	30.2699
NAFLD	0	331	438.379	No	7.4	1.7358	28.4069
NAFLD	0	635	456.754	No	6.3	1.27556	30.3814
NAFLD	0	443	438.766	No	23.7	5.79333	31.7465
NAFLD	0	964	407.134	No	16.6	3.89383	28.1702
NAFLD	0	381	394.357	Yes	21.7	7.34049	30.0179
NAFLD	0	494	490.61	No	9.6	2.20444
NAFLD	0	784	503.621	No	16.4	4.00889
NAFLD	0	264	438.347	No	9.5	2.58025
NASH	1	623	495.397	No	15	3.92593	27.6121
NASH	1	451	451	No	26.7	6.13111	32.9278
NASH	1	1107	524.179	No	116.4	38.2252	37.4933
NASH	1	556	556	No	52.6	12.0785	36.7122
NASH	1	632	469.219	No	27.3	6.4037	31.1559
NASH	1	676	550.348	No	41.3	11.6252	36.6737
NASH	1	617	500.571	Yes	35.2	13.9931	37.2715
NASH	1	337	349.027	No	32.5	9.14815	35.4379
NASH	1	253	475.019	Yes	235.2	66.7852	36.652
NASH	1	598	412.652	No	25.7	6.78988	27.5461
NASH	1	555	456.465	No	8.7	2.0837	34.4939
NASH	1	296	435.184	No	65.7	14.6	32.6099
NASH	1	467	471.558	Yes	4.6	0.988148	26.8837
NASH	1	376	410.392	No	8.4	5.08148
NASH	1	706	500.28	Yes	26.1	15.7889
NASH	1	325	484.907	No
NASH	2	328	510.756	No	17.6	3.69383	32.6125
NASH	2	518	494.866	No	13.1	3.10519	25.6241
NASH	2	739	500.712	Yes	41	10.4272	27.5342
NASH	2	782	498.303	Yes	28.9	7.9921
NASH	2	324	488.547	Yes	24.7	9.51407
NASH	3	392	437.537	Yes	22.6	13.2252	31.3529
NASH	3	629	540.563	No	39.2	10.5501	31.4704
NASH	3	687	554.93	Yes	12.7	3.54346	37.5639
NAFLD=nonalcoholic fatty liver disease, NASH= nonalcoholic steatohepatitis, T2DM= type 2 diabetes, HOMA-IR= homeostatic model assessment of insulin resistance, BMI= body mass index, *normalized read counts
